# Supplementary material for: Femoral blood gas analysis, another tool to assess hemorrhage severity following trauma: an exploratory prospective study
Source: Scand J Trauma Resusc Emerg Med. 2023 Jun 20;31:31. doi: 10.1186/s13049-023-01095-9 (PMC10280927; doi:10.1186/s13049-023-01095-9)
Supplement: Supplementary file 3 — Additional file 3. Evolution of blood gas parameters during the 24 first hours of admission. Data are shown in the overall population in non-transfused and transfused patients. All data are reported as mean ± SD. Art pH arterial pH. H0 measurement at admission. H6 measurement 6 hours after admission. H12 measurement 12 hours after admission. H24 measurement 24 hours after admission. ΔPCO2 fem femoral venous-arterial difference in carbon dioxide pressure. SvO2 fem femoral venous oxygen saturation. [file 13049_2023_1095_MOESM3_ESM.xlsx]

## Sheet: Feuil1
	All	Non-transfused	Transfused
Art pH	7.31±0.09	7.33±0.08	7.29±0.09
H0	7.32±0.09	7.35±0.06	7.29±0.10
H6	7.34±0.07	7.36±0.06	7.32±0.06
H12	7.37±0.07	7.39±0.06	7.36±0.08
H24
Lactate	2.7±1.9	2.2±1.3	3.3±2.4
H0	2.8±2.1	2.2±1.2	3.5±2.6
H6	2.3±1.5	1.9±1.2	2.7±1.8
H12	2.0±1.9	1.5±0.8	2.6±2.6
H24
ΔPCO2 fem	9.1±6.0	6.8±3.7	11.6±7.1
H0	7.1±4.1	6.3±2.5	7.9±5.1
H6	7.4±4.6	6.4±2.8	8.3±5.7
H12	5.4±3.5	4.8±3.1	6.1±3.9
H24
SvO2 fem	61.5±21.6	71.8±14.1	50.0±23.0
H0	68.5±16.8	71.2±11.2	66.1±20.5
H6	65.4±16.9	68.2±16.3	62.6±17.4
H12	68.1±15.5	68.3±15.3	67.8±16.2
H24
Additional file 2. Evolution of blood gas parameters during the 24 first hours of admission.
Data are shown in the overall population in non-transfused and transfused patients. All data are reported as mean ± SD.
Art pH arterial pH. H0 measurement at admission. H6 measurement 6 hours after admission. H12 measurement 12 hours after admission. H24 measurement 24 hours after admission. ΔPCO2 fem femoral venous-arterial difference in carbon dioxide pressure. SvO2 fem femoral venous oxygen saturation.
